# Supplementary material for: X-ray radiation damage cycle of solvated inorganic ions
Source: Nat Commun. 2024 May 30;15:4594. doi: 10.1038/s41467-024-48687-2 (PMC11139941; doi:10.1038/s41467-024-48687-2)
Supplement: Supplementary file 3 — Source Data [file 41467_2024_48687_MOESM3_ESM.xlsx]

## Sheet: Figure 3
Figure 3a			Figure 3b		Figure 3c		Figure 3d
x-axis: energy (eV)	y-axis: intensity of unfiltered (arb. units)	y-axis: intensity of filtered (arb. units)	x-axis: energy (eV)	y-axis: intensity of difference spectra 2p (arb. units)	x-axis: energy (eV)	y-axis: intensity of difference spectra 1s (arb. units)	Electron label	energy
0	0	0	0	0	0	0	A	0-7 eV
0.5	0	0	0.5	0	1	0	B	11-26 eV
1	0	0	1	0	2	0	C	23-40 eV
1.5	0	0	1.5	0	3	0	D	0-6 eV
2	0	0	2	0	4	0	E	5-19 eV
2.5	0	0	2.5	0	5	0
3	0	0	3	0	6	0
3.5	0	0	3.5	0	7	0
4	0	0	4	0	8	0
4.5	0	0	4.5	0	9	-0.0202767
5	0.197281	0.184268	5	-0.0130128	10	0
5.5	1	1	5.5	0	11	0.00527381
6	0.818115	0.910561	6	0.0924464	12	0.00189571
6.5	0.679181	0.842484	6.5	0.163303	13	-0.0107958
7	0.568561	0.727291	7	0.15873	14	0.00672008
7.5	0.488963	0.658814	7.5	0.169851	15	0.0216398
8	0.42163	0.617289	8	0.195659	16	0.0157139
8.5	0.37404	0.554602	8.5	0.180561	17	0.0565502
9	0.335207	0.539629	9	0.204421	18	0.0353208
9.5	0.300076	0.491316	9.5	0.19124	19	0.0711109
10	0.270743	0.471352	10	0.200608	20	0.0681362
10.5	0.25153	0.434418	10.5	0.182888	21	0.0713307
11	0.228733	0.415053	11	0.18632	22	0.0705154
11.5	0.205143	0.380715	11.5	0.175572	23	0.0576199
12	0.183342	0.369136	12	0.185794	24	0.0711699
12.5	0.166761	0.340188	12.5	0.173427	25	0.0729153
13	0.154268	0.310441	13	0.156173	26	0.0621632
13.5	0.140408	0.305051	13.5	0.164643	27	0.0551485
14	0.127252	0.272909	14	0.145657	28	0.050673
14.5	0.115497	0.244759	14.5	0.129263	29	0.0390913
15	0.103223	0.227191	15	0.123968	30	0.0170699
15.5	0.0934861	0.206029	15.5	0.112543	31	0.0391289
16	0.0862182	0.19425	16	0.108032	32	0.0127621
16.5	0.0791254	0.189459	16.5	0.110334	33	0.0185435
17	0.0745118	0.168896	17	0.0943841	34	0.00850293
17.5	0.0690086	0.154921	17.5	0.0859125	35	0.0234887
18	0.0647056	0.158115	18	0.0934098	36	0.030791
18.5	0.0601068	0.151128	18.5	0.0910212	37	0.0365793
19	0.0563041	0.142943	19	0.0866386	38	0.039617
19.5	0.0522869	0.145937	19.5	0.0936504	39	0.0382079
20	0.0483684	0.141146	20	0.0927776	40	0.0436124
20.5	0.0452163	0.146337	20.5	0.10112	41	0.036082
21	0.0417561	0.119185	21	0.0774294	42	0.0238178
21.5	0.0390944	0.135756	21.5	0.0966612	43	0.0292977
22	0.0362874	0.134358	22	0.0980708	44	0.0151005
22.5	0.0345819	0.141346	22.5	0.106764	45	0.00971486
23	0.0318513	0.137952	23	0.1061	46	0.0089455
23.5	0.030067	0.142543	23.5	0.112476	47	-0.00622138
24	0.0287731	0.139349	24	0.110576	48	-0.00956363
24.5	0.0263702	0.12238	24.5	0.0960095	49	-0.0020804
25	0.0252119	0.130964	25	0.105752	50	-0.00316532
25.5	0.0232551	0.123977	25.5	0.100722	51	0.00860799
26	0.0220573	0.118187	26	0.0961299	52	-0.00768652
26.5	0.0201449	0.111998	26.5	0.0918535	53	-0.00143317
27	0.0192182	0.11659	27	0.0973719	54	-0.00113877
27.5	0.017811	0.0924336	27.5	0.0746226	55	0.00240049
28	0.016591	0.0848473	28	0.0682562	56	0.0024342
28.5	0.0151567	0.0746656	28.5	0.0595089	57	-0.00402087
29	0.0141783	0.0626872	29	0.0485089	58	0.00398489
29.5	0.0131333	0.056099	29.5	0.0429657	59	0.0129522
30	0.0121352	0.0493112	30	0.037176	60	-0.00186731
30.5	0.0115856	0.0407267	30.5	0.0291411	61	0.000693959
31	0.0107255	0.0351368	31	0.0244112	62	-0.00750939
31.5	0.0102326	0.0311439	31.5	0.0209113
32	0.00930351	0.0251547	32	0.0158512
32.5	0.00883032	0.0229587	32.5	0.0141284
33	0.00857648	0.0199641	33	0.0113876
33.5	0.0079431	0.0143741	33.5	0.00643103
34	0.00746745	0.00938311	34	0.00191566
34.5	0.00708792	0.00958275	34.5	0.00249483
35	0.00652601	0.00918347	35	0.00265746
35.5	0.00612183	0.0073867	35.5	0.00126487
36	0.00603311	0.00778599	36	0.00175288
36.5	0.00572012	0.00698742	36.5	0.00126731
37	0.00534551	0.00598922	37	0.000643708
37.5	0.005242	0.00578958	37.5	0.000547577
38	0.00489697	0.00379317	38	-0.0011038
38.5	0.00479839	0.00618886	38.5	0.00139047
39	0.00451251	0.00758634	39	0.00307384
39.5	0.00404672	0.00519066	39.5	0.00114394
40	0.00404425	0.00618886	40	0.00214461
40.5	0.00387667	0.00339389	40.5	-0.000482775
41	0.00393335	0.00479138	41	0.000858026
41.5	0.00367951	0.00618886	41.5	0.00250935
42	0.00356614	0.00459173	42	0.0010256
42.5	0.00346756	0.00698742	42.5	0.00351986
43	0.00297219	0.00459173	43	0.00161954
43.5	0.0029229	0.00618886	43.5	0.00326596
44	0.00267152	0.00578958	44	0.00311806
44.5	0.00263948	0.0063885	44.5	0.00374902
45	0.00242261	0.00598922	45	0.00356661
45.5	0.00223284	0.00578958	45.5	0.00355674
46	0.00224516	0.00618886	46	0.0039437
46.5	0.00210962	0.00459173	46.5	0.00248212
47	0.00182373	0.00259533	47	0.000771595
47.5	0.00188535	0.00399281	47.5	0.00210747
48	0.0017843	0.00279497	48	0.00101067
48.5	0.00173008	0.00239569	48.5	0.000665605
49	0.0015625	0.00299461	49	0.00143211
49.5	0.00162657	0.00259533	49.5	0.000968755
50	0.00153292	0.00399281	50	0.00245989
50.5	0.00157728	0.00379317	50.5	0.00221589
51	0.00141709	0.00399281	51	0.00257572
51.5	0.00151321	0.00339389	51.5	0.00188068
52	0.00138505	0.00299461	52	0.00160956
52.5	0.00121993	0.00299461	52.5	0.00177468
53	0.00128401	0.00319425	53	0.00191024
53.5	0.00116078	0.00219605	53.5	0.00103527
54	0.00111642	0.00259533	54	0.00147891
54.5	0.00118789	0.00379317	54.5	0.00260528
55	0.0010967	0.00299461	55	0.0018979
55.5	0.00109178	0.00259533	55.5	0.00150355
56	0.000988266	0.00399281	56	0.00300455
56.5	0.00103263	0.00219605	56.5	0.00116342
57	0.000916796	0.00359353	57	0.00267674
57.5	0.00100059	0.00259533	57.5	0.00159474
58	0.000973479	0.00299461	58	0.00202113
58.5	0.0010622	0.00459173	58.5	0.00352953
59	0.00099566	0.00239569	59	0.00140003
59.5	0.000983337	0.00239569	59.5	0.00141235
60	0.000938976	0.000998203	60	5.92268e-05
60.5	0.000791106	0.00239569	60.5	0.00160458
61	0.000958692	0.00199641	61	0.00103771
61.5	0.000825609	0.00239569	61.5	0.00157008
62	0.000956228	0.00259533	62	0.0016391

## Sheet: Figure 4
Figure 4a			Figure 4b
x-axis: energy (eV)	y-axis: intensity of difference spectra 2p (arb. units)	y-axis: intensity of difference spectra 2s (arb. units)	Electron label	energy
0	0	0	D	0-6 eV
0.5	0	0	E	5-19 eV
1	0	0	F	15-24 eV
1.5	0	0	E*	33,2 eV
2	0	0
2.5	0	0
3	0	0
3.5	0	0
4	0	0
4.5	0	0
5	-0.0219917	-0.017024
5.5	0	0
6	0.156234	0.139983
6.5	0.275982	0.186189
7	0.268253	0.252848
7.5	0.287049	0.244205
8	0.330664	0.30386
8.5	0.305149	0.305794
9	0.345472	0.346163
9.5	0.323196	0.341415
10	0.339028	0.339575
10.5	0.309081	0.33946
11	0.31488	0.321647
11.5	0.296716	0.300033
12	0.313991	0.294319
12.5	0.293092	0.284382
13	0.263932	0.271654
13.5	0.278247	0.286942
14	0.24616	0.254406
14.5	0.218454	0.243934
15	0.209505	0.234084
15.5	0.190198	0.210044
16	0.182574	0.205931
16.5	0.186464	0.19608
17	0.159509	0.216082
17.5	0.145192	0.212169
18	0.157863	0.250199
18.5	0.153826	0.226243
19	0.146419	0.248768
19.5	0.158269	0.228207
20	0.156794	0.225683
20.5	0.170893	0.196762
21	0.130856	0.20534
21.5	0.163357	0.17005
22	0.16574	0.174835
22.5	0.180431	0.155038
23	0.17931	0.157184
23.5	0.190085	0.150392
24	0.186874	0.168314
24.5	0.162256	0.145353
25	0.178722	0.132336
25.5	0.17022	0.132935
26	0.16246	0.108393
26.5	0.155232	0.108902
27	0.164559	0.11117
27.5	0.126112	0.096993
28	0.115353	0.0890724
28.5	0.10057	0.0861391
29	0.08198	0.0818796
29.5	0.072612	0.0740234
30	0.0628275	0.0710466
30.5	0.0492484	0.0642717
31	0.041255	0.0664064
31.5	0.0353401	0.0533018
32	0.0267886	0.045214
32.5	0.0238769	0.0465747
33	0.019245	0.0450103
33.5	0.0108684	0.0450338
34	0.00323747	0.0426697
34.5	0.00421627	0.0363836
35	0.00449111	0.0532555
35.5	0.00213764	0.034586
36	0.00296236	0.0405654
36.5	0.00214175	0.0366327
37	0.00108787	0.0377963
37.5	0.000925405	0.0351024
38	-0.00186542	0.035378
38.5	0.00234989	0.0347464
39	0.00519478	0.0419489
39.5	0.00193326	0.0316911
40	0.00362439	0.0341825
40.5	-0.00081589	0.0378331
41	0.00145006	0.0414495
41.5	0.00424081	0.0344976
42	0.00173326	0.0222917
42.5	0.00594857	0.0241465
43	0.00273703	0.00648827
43.5	0.00551947	-0.000872743
44	0.00526951	-0.0045142
44.5	0.00633584	-0.00527897
45	0.00602757	-0.00484522
45.5	0.00601089	-0.00446568
46	0.00666485	-0.00449033
46.5	0.00419478	-0.00421923
47	0.001304	-0.00364747
47.5	0.00356162	-0.00377069
48	0.00170803	-0.0035686
48.5	0.00112487	-0.00346016
49	0.00242027	-0.00312499
49.5	0.0016372	-0.00325315
50	0.00415722	-0.00306584
50.5	0.00374485	-0.00315457
51	0.00435297	-0.00283418
51.5	0.00317836	-0.00302641
52	0.00272015	-0.0027701
52.5	0.00299921	-0.00243986
53	0.00322831	-0.00256801
53.5	0.0017496	-0.00232156
54	0.00249935	-0.00223284
54.5	0.00440292	-0.00237578
55	0.00320746	-0.00219341
55.5	0.002541	-0.00218355
56	0.00507768	-0.00197653
56.5	0.00196618	-0.00206526
57	0.00452368	-0.00183359
57.5	0.00269511	-0.00200118
58	0.00341571	-0.00194696
58.5	0.00596491	-0.0021244
59	0.00236605	-0.00199132
59.5	0.00238687	-0.00196667
60	0.000100093	-0.00187795
60.5	0.00271174	-0.00158221
61	0.00175374	-0.00191738
61.5	0.00265343	-0.00165122
62	0.00277008	-0.00191246

## Sheet: Supplementary Figure 1
Figure 1a		Figure 1b
x-axis: energy (eV)	y-axis: intensity of difference spectrum Al 1s (arb. u.)	x-axis: energy (eV)	y-axis: intensity of difference spectrum Al 1s (arb. u.)
20	0.0421722	20	0.0157223
21	0.03822	21	0.00744001
22	0.0399424	22	0.00623063
23	0.0337626	23	0.00896716
24	0.0298625	24	0.00681535
25	0.0257595	25	0.00633994
26	0.022818	26	0.00593498
27	0.0243942	27	0.00456001
28	0.0235739	28	0.00355565
29	0.0193614	29	0.00498875
30	0.0150594	30	0.00316811
31	0.0174161	31	0.00112787
32	0.0169133	32	0.00397039
33	0.0149896	33	0.00445412
34	0.0169286	34	0.00232473
35	0.0140172	35	0.00392605
36	0.0129892	36	0.00247769
37	0.0119337	37	0.00256782
38	0.0121879	38	0.00288206
39	0.0118088	39	0.00347393
40	0.0116913	40	0.00321234
41	0.0144994	41	0.00208594
42	0.014176	42	0.00280543
43	0.010651	43	0.00375988
44	0.185794	44	0.0031228
45	0.0144955	45	0.0028617
46	0.0125979	46	0.00322585
47	0.0138198	47	0.00293813
48	0.0145921	48	0.00401609
49	0.014726	49	0.00413499
50	0.0152723	50	0.0031409
51	0.015472	51	0.00377104
52	0.0143617	52	0.00284663
53	0.0142283	53	0.00321156
54	0.0120723	54	0.00186272
55	0.0146995	55	0.00270717
56	0.0100293	56	0.00115732
57	0.0138564	57	0.00176789
58	0.0112358	58	0.000641588
59	0.0109524	59	0.00165574
60	0.00858522	60	0.00163157
61	0.0103224	61	0.00109499
62	0.0114642	62	0.00156551
63	0.0132924	63	0.00202556
64	0.0093842	64	0.00176192
65	0.0118739	65	0.000540594
66	0.00973492	66	0.00225485
67	0.011794	67	0.00181643
68	0.0136694	68	0.00185792
69	0.0110102	69	0.00254864
70	0.0115147	70	0.00137145
71	0.0102216	71	0.00107737
72	0.0121481	72	0.00115175
73	0.0100375	73	0.000847491
74	0.0098709	74	0.000183003
75	0.00857979	75	0.000287423
76	0.00957582	76	0.00113736
77	0.00608037	77	0.00062544
78	0.00583495	78	6.30238e-05
79	0.00595618	79	0.000226552
80	0.00465455	80	-0.000236142
81	0.00592997	81	-0.000559187
82	0.00544523	82	-9.14035e-05
83	0.00592623	83	0.00042218
84	0.00557364	84	-0.000154721
85	0.00513039	85	-3.34688e-05
86	0.00422767	86	7.32993e-05
87	0.0051942	87	0.00032324
88	0.00443174	88	-0.00041983
89	0.00470911	89	9.71778e-05
90	0.00540977	90	-0.000295839
91	0.00530029	91	0.000160201
92	0.00538942	92	-0.000158146
93	0.00418922	93	-0.000369725
94	0.00451969	94	0.000175468
95	0.0054694	95	0.00010119
96	0.00508043	96	0.000304157
97	0.00544851	97	0.000265501
98	0.00544797	98	-0.000113129
99	0.00509272	99	-0.000176446
100	0.00503289	100	-0.00019367

## Sheet: Supplementary Figure 2
Figure 2a		Figure 2b		Figure 2c		Figure 2d
x-axis: energy (eV)	y-axis: intensity of difference spectrum Mp 2p (arb. u.)	x-axis: energy (eV)	y-axis: intensity of difference spectrum Mg 2p (arb. u.)	x-axis: energy (eV)	y-axis: intensity of difference spectrum Mg 2p (arb. u.)	x-axis: energy (eV)	y-axis: intensity of difference spectrum Mg 2p - second electron (arb. u.)	y-axis: intensity of difference spectrum Mg 2p - third electron (arb. u.)
0	0	0	0	0	0	0	0	0
0.5	0	0.5	0	0.5	0	0.5	0	0
1	0	1	0	1	0.00453252	1	0	0
1.5	0	1.5	0	1.5	-0.0354478	1.5	0	0
2	0	2	0	2	0	2	0	0
2.5	0	2.5	0	2.5	0.214273	2.5	0	0
3	0	3	0	3	0.321365	3	0	0
3.5	0	3.5	0	3.5	0.380509	3.5	0	0
4	0	4	0	4	0.292386	4	0	0
4.5	0	4.5	0	4.5	0.312866	4.5	0	0
5	-0.0130128	5	0.00715027	5	0.307008	5	-0.000994827	0.0651611
5.5	0	5.5	0	5.5	0.296587	5.5	-0.0456645	0
6	0.0924464	6	0.0647394	6	0.223298	6	-0.0490703	0.286953
6.5	0.163303	6.5	0.104357	6.5	0.188577	6.5	0.0149341	0.14355
7	0.15873	7	0.157101	7	0.184925	7	-0.0765705	0.0325445
7.5	0.169851	7.5	0.1646	7.5	0.155011	7.5	0.0128235	-0.0110266
8	0.195659	8	0.183556	8	0.153322	8	-0.282886	0.0522771
8.5	0.180561	8.5	0.162414	8.5	0.154523	8.5	-0.117647	0.0523317
9	0.204421	9	0.172566	9	0.11146	9	-0.106306	0.10749
9.5	0.19124	9.5	0.200313	9.5	0.105632	9.5	0.0468466	0.0594611
10	0.200608	10	0.201056	10	0.101018	10	-0.0215468	0.152003
10.5	0.182888	10.5	0.208439	10.5	0.0851839	10.5	0.0941106	0.0544856
11	0.18632	11	0.206106	11	0.0794324	11	0.0277966	0.132132
11.5	0.175572	11.5	0.177545	11.5	0.0789083	11.5	0.0788215	0.0739355
12	0.185794	12	0.176595	12	0.0853022	12	0.186392	0.0525498
12.5	0.173427	12.5	0.166948	12.5	0.0657527	12.5	0.198419	0.0307098
13	0.156173	13	0.151781	13	0.0802462	13	0.297434	0.0354803
13.5	0.164643	13.5	0.162648	13.5	0.0682295	13.5	-0.211087	0.0853589
14	0.145657	14	0.140663	14	0.0675095	14	0.150281	0.135324
14.5	0.129263	14.5	0.151222	14.5	0.0511923	14.5	-0.0638328	0.0713074
15	0.123968	15	0.133568	15	0.0596143	15	-0.0922146	0.080567
15.5	0.112543	15.5	0.117243	15.5	0.0503946	15.5	-0.00703791	0.0311428
16	0.108032	16	0.0963021	16	0.0449647	16	0.0461756	0.0547462
16.5	0.110334	16.5	0.100531	16.5	0.0376706	16.5	-0.00528624	0.0560443
17	0.0943841	17	0.0914079	17	0.030954	17	-0.000511068	0.0373845
17.5	0.0859125	17.5	0.0806819	17.5	0.031162	17.5	0.116231	-0.00685829
18	0.0934098	18	0.092623	18	0.0236258	18	0.00692087	0.0106008
18.5	0.0910212	18.5	0.0889709	18.5	0.0316198	18.5	0.0497179	-0.00218519
19	0.0866386	19	0.0800523	19	0.0302274	19	0.0652372	0.015447
19.5	0.0936504	19.5	0.083991	19.5	0.0310963	19.5	0.0970717	0.017697
20	0.0927776	20	0.0797919	20	0.0248734	20	0.234018	0.0259074
20.5	0.10112	20.5	0.0917687	20.5	0.0256962	20.5	-0.00138496	0.0122559
21	0.0774294	21	0.0985574	21	0.0349725	21	0.163436	-0.00796158
21.5	0.0966612	21.5	0.0962036	21.5	0.0336549	21.5	0.0411039	0.0447511
22	0.0980708	22	0.111675	22	0.0310032	22	0.205527	0.0309266
22.5	0.106764	22.5	0.084962	22.5	0.0374518	22.5	0.168192	0.00137376
23	0.1061	23	0.115438	23	0.0333152	23	0.103798	0.0390504
23.5	0.112476	23.5	0.118815	23.5	0.0284605	23.5	0.218749	0.016756
24	0.110576	24	0.110886	24	0.0404655	24	0.181324	-0.00458656
24.5	0.0960095	24.5	0.0987533	24.5	0.0356328	24.5	0.0641644	0.0270432
25	0.105752	25	0.1071	25	0.0258826	25	0.244216	0.00388339
25.5	0.100722	25.5	0.100908	25.5	0.0273069	25.5	0.332397	-0.00328848
26	0.0961299	26	0.102338	26	0.0161026	26	0.198326	0.0120072
26.5	0.0918535	26.5	0.0934967	26.5	0.0232221	26.5	0.150047	0.00544109
27	0.0973719	27	0.0896724	27	0.0219122	27	0.253061	-0.00337502
27.5	0.0746226	27.5	0.0711754	27.5	0.0183519	27.5	0.189353	0.0130457
28	0.0682562	28	0.0621538	28	0.0100051	28	0.218113	0.0133918
28.5	0.0595089	28.5	0.0497455	28.5	0.00867874	28.5	0.200296	0.0126995
29	0.0485089	29	0.0413871	29	0.0108455	29	0.107231	-0.00207693
29.5	0.0429657	29.5	0.0413666	29.5	0.010157	29.5	0.127236	0.0128726
30	0.037176	30	0.0327737	30	0.0116121	30	0.194814
30.5	0.0291411	30.5	0.0248771	30.5	0.00458733	30.5	0.00390908
31	0.0244112	31	0.0228821	31	0.00388892	31	0.0583554
31.5	0.0209113	31.5	0.0196417	31.5	0.00324223	31.5	0.0310776
32	0.0158512	32	0.0124992	32	0.00253392	32	0.0936815
32.5	0.0141284	32.5	0.00951859	32.5	0.00395385	32.5	0.132698
33	0.0113876	33	0.00762414	33	0.00394614	33	0.114483
33.5	0.00643103	33.5	0.00352096	33.5	0.00115141	33.5	0.0560575
34	0.00191566	34	0.00205249	34	0.00188393	34	0.0372455
34.5	0.00249483	34.5	0.00243213	34.5	0.00118662	34.5	0.00161123
35	0.00265746	35	-0.000729725	35	0.00117892	35	0.0456021
35.5	0.00126487	35.5	-0.000725487	35.5	0.00120203	35.5	0.107609
36	0.00175288	36	-0.00106115	36	-0.000198092	36	0.0232087
36.5	0.00126731	36.5	-0.000234168	36.5	-0.000205795	36.5	0.167626
37	0.000643708	37	0.00194991	37	-0.000170579	37	0.0872054
37.5	0.000547577	37.5	-0.0014097	37.5	0.000545439	37.5	0.150008
38	-0.0011038	38	-0.00195819	38	-0.000154071	38	0.0345498
38.5	0.00139047	38.5	0.000925802	38.5	-0.00015077	38.5	0.0535607
39	0.00307384	39	-0.000593554	39	-0.000133162	39	0.112583
39.5	0.00114394	39.5	-0.00154604	39.5	-0.000130961	39.5	-0.0212893
40	0.00214461	40	0.00030568	40	-0.000140865	40	0.0351466
40.5	-0.000482775	40.5	0.00153665	40.5	-0.000117755	40.5	0.137961
41	0.000858026	41	-0.000253653	41	-9.79453e-05	41	0.0945671
41.5	0.00250935	41.5	9.70856e-05	41.5	0.000583957	41.5	0.0557493
42	0.0010256	42	-0.000899064	42	0.000585057	42	0.0565452
42.5	0.00351986	42.5	-0.000642566	42.5	-9.35433e-05	42.5	0.0767499
43	0.00161954	43	0.00080485	43	-8.80408e-05	43	0.0789385
43.5	0.00326596	43.5	0.00209724	43.5	-8.25382e-05	43.5	0.00349165
44	0.00311806	44	-0.00115823	44	0.000631278	44	0.0625141
44.5	0.00374902	44.5	0.000477039	44.5	-7.26336e-05	44.5	0.0607235
45	0.00356661	45	0.000610706	45	-6.60306e-05	45	0.0831168
45.5	0.00355674	45.5	0.00111978	45.5	-6.93321e-05	45.5	0.200366
46	0.0039437	46	0.000351222	46	-7.37341e-05	46	0.123128
46.5	0.00248212	46.5	0.00196089	46.5	-6.16285e-05	46.5	0.104515
47	0.000771595	47	0.00106621	47	-6.16285e-05	47	0.0652997
47.5	0.00210747	47.5	0.000117026	47.5	-5.50255e-05	47.5	0.0270788
48	0.00101067	48	0.00109511	48	0.000654389	48	0.0060782
48.5	0.000665605	48.5	-0.000677128	48.5	-6.16285e-05	48.5	-0.00875448
49	0.00143211	49	0.00216022	49	-5.06234e-05	49	0.0652997
49.5	0.000968755	49.5	-0.00111363	49.5	-3.85178e-05	49.5	0.0460897
50	0.00245989	50	0.00295076	50	0.000654389	50	0.0486763
50.5	0.00221589	50.5	0.000969296	50.5	-4.07189e-05	50.5	0.127307
51	0.00257572	51	0.000352161	51	-3.74173e-05	51	0.0892847
51.5	0.00188068	51.5	0.00217137	51.5	-3.85178e-05	51.5	0.0284716
52	0.00160956	52	0.000344936	52	-3.30153e-05	52	0.0486763
52.5	0.00177468	52.5	0.00327228	52.5	-3.52163e-05	52.5	0.0310581
53	0.00191024	53	0.000796202	53	0.000674198	53	0.0494722
53.5	0.00103527	53.5	0.00226891	53.5	-2.75127e-05	53.5	0.0666924
54	0.00147891	54	0.00198743	54	0.000680801	54	-0.0097493
54.5	0.00260528	54.5	0.00129082	54.5	-3.19148e-05	54.5	0.0102565
55	0.0018979	55	0.00120443	55	-2.53117e-05	55	0.108495
55.5	0.00150355	55.5	0.00138475	55.5	0.00138471	55.5	0.0500691
56	0.00300455	56	0.00085793	56	-2.86132e-05	56	-0.00656586
56.5	0.00116342	56.5	0.000540331	56.5	-1.98092e-05	56.5	0.0496711
57	0.00267674	57	0.00159428	57	-2.42112e-05	57	0.031854
57.5	0.00159474	57.5	0.000193831	57.5	-1.54071e-05	57.5	0.0496711
58	0.00202113	58	-5.51284e-05	58	-2.09097e-05	58	0.0510639
58.5	0.00352953	58.5	0.000995211	58.5	-1.43066e-05	58.5	0.0332467
59	0.00140003	59	0.00130228	59	-1.54071e-05	59	0.0138378
59.5	0.00141235	59.5	0.000710125	59.5	0.000695108	59.5	0.0290685
60	5.92268e-05	60	0.00143203	60	-1.32061e-05	60	0.0518597

## Sheet: Supplementary Figure 3
Figure 3a		Figure 3b		Figure 3c
x-axis: energy (eV)	y-axis: intensity of difference spectrum at 1367 eV (arb. u.)	x-axis: energy (eV)	y-axis: intensity of difference spectrum 1387 eV (arb. u.)	x-axis: energy (eV)	y-axis: intensity of difference spectrum 1397 eV (arb. u.)
0	0	0	0	0	0
1	0	1	0	1	0
2	0	2	0	2	0
3	0	3	0	3	0
4	0	4	0	4	0
5	0	5	0	5	0
6	0	6	0	6	0
7	0	7	0	7	0
8	0	8	0	8	0
9	0	9	-0.0202767	9	-0.0358012
10	0	10	0	10	0
11	-0.00470887	11	0.00527381	11	-0.0304391
12	0	12	0.00189571	12	-0.0476118
13	0.114995	13	-0.0107958	13	-0.0686366
14	0.165641	14	0.00672008	14	-0.0417692
15	0.153513	15	0.0216398	15	0.00808961
16	0.233964	16	0.0157139	16	0.0249318
17	0.16949	17	0.0565502	17	0.0356027
18	0.189651	18	0.0353208	18	0.0193305
19	0.203787	19	0.0711109	19	0.0379161
20	0.169157	20	0.0681362	20	0.045623
21	0.188419	21	0.0713307	21	0.03172
22	0.214471	22	0.0705154	22	0.0378036
23	0.229315	23	0.0576199	23	0.0558299
24	0.185794	24	0.0711699	24	0.0595807
25	0.183503	25	0.0729153	25	0.046667
26	0.150068	26	0.0621632	26	0.0592932
27	0.13854	27	0.0551485	27	0.0488909
28	0.135487	28	0.050673	28	0.0270933
29	0.0987569	29	0.0390913	29	0.0282858
30	0.0960585	30	0.0170699	30	-0.00110586
31	0.0867153	31	0.0391289	31	-0.000806213
32	0.0990868	32	0.0127621	32	-0.00821176
33	0.0880931	33	0.0185435	33	0.00469902
34	0.0980335	34	0.00850293	34	0.00718978
35	0.123144	35	0.0234887	35	0.00185774
36	0.119401	36	0.030791	36	0.0290005
37	0.116416	37	0.0365793	37	0.0229709
38	0.107892	38	0.039617	38	0.0342636
39	0.11413	39	0.0382079	39	0.0289143
40	0.133902	40	0.0436124	40	0.0371433
41	0.107161	41	0.036082	41	0.0271227
42	0.106209	42	0.0238178	42	0.0194183
43	0.0977878	43	0.0292977	43	0.0115162
44	0.106397	44	0.0151005	44	0.0216847
45	0.0924949	45	0.00971486	45	0.00891043
46	0.0814213	46	0.0089455	46	0.0046028
47	0.0447134	47	-0.00622138	47	-0.00251098
48	0.0493291	48	-0.00956363	48	-0.00776824
49	0.0401609	49	-0.0020804	49	8.82231e-05
50	0.0375789	50	-0.00316532	50	-0.0167627
51	0.0222674	51	0.00860799	51	-0.0110114
52	0.0133761	52	-0.00768652	52	-0.0181761
53	0.0191893	53	-0.00143317	53	-0.00927161
54	0.0124438	54	-0.00113877	54	-0.0085082
55	0.0237769	55	0.00240049	55	-0.0102243
56	0.0468164	56	0.0024342	56	-0.00778826
57	0.192461	57	-0.00402087	57	-0.00262136
58	0.32579	58	0.00398489	58	-0.00147988
59	0.0910352	59	0.0129522	59	0.00132465
60	0.0147277	60	-0.00186731	60	-0.00305572
61	0.00681015	61	0.000693959	61	0.00368413
62	0.0118973	62	-0.00750939	62	-0.0012095
63	-0.000216725	63	-0.0313064	63	0.00464896
64	0.00627132	64	-0.0459274	64	0.000467104
65	0.004708	65	-0.0425426	65	0.0096843
66	0.00452485	66	-0.0427908	66	0.00148281
67	0.00172923	67	-0.0405475	67	0.00849808
68	0.00406919	68	-0.0403986	68	0.0105028
69	0.00573777	69	-0.0395351	69	-0.00613104
70	0.0112137	70	-0.0372025	70	-0.0324305
71	0.0078937	71	-0.0373811	71	-0.037116
72	0.0161317	72	-0.036329	72	-0.036329
73	0.00989513	73	-0.0366069	73	-0.0366069
74	0.00913657	74	-0.0354654	74	-0.0354654
75	0.00213699	75	-0.0335497	75	-0.0335497

## Sheet: Supplementary Figure 4
Figure 4a		Figure 4b		Figure 4c
x-axis: energy (eV)	y-axis: intensity of difference spectrum at 1319.5 eV (arb. u.)	x-axis: energy (eV)	y-axis: intensity of difference spectrum at 1316.5 eV (arb. u.)	x-axis: energy (eV)	y-axis: intensity of difference spectrum at 1316.5 eV - second electron (arb. u.)	y-axis: intensity of difference spectra at 1316.5 eV - third electron (arb. u.)
-5	-0.0232853	-5	-0.0194606	-5	0	0.00254336
-4	-0.0307398	-4	-0.0242193	-4	0	-0.00117425
-3	-0.0462396	-3	-0.035309	-3	0	-0.0130764
-2	-0.0667766	-2	-0.0516327	-2	0	0.00343081
-1	-0.0933146	-1	-0.0961535	-1	-0.00178522	0.00586024
0	-0.0636513	0	-0.0773279	0	-0.00334957	0
1	0.0087242	1	0	1	-0.0221466	-0.0849903
2	0.0187008	2	0.0557885	2	0.00841116	0.0565679
3	0.0573794	3	0.0874754	3	0.0027923	0.105813
4	0.114452	4	0.129877	4	0.0736813	0.148563
5	0.174395	5	0.105522	5	0.11854	0.087914
6	0.196752	6	0.0436701	6	0.0418894	0.00811464
7	0.226756	7	0.0260475	7	-0.133166	-0.0224022
8	0.190882	8	0.026416	8	-0.031248	-0.0183395
9	0.0811387	9	0.0264945	9	0.0408832	-0.0101468
10	0.0482614	10	0.0274077	10	0.0239384	-0.00801931
11	0.0297071	11	0.0236103	11	0.1669	0.000718963
12	0.0267252	12	0.0224529	12	0.174771	-0.00759623
13	0.0259603	13	0.0228575	13	0.203609	-0.00371481
14	0.023825	14	0.0198181	14	0.210144	-0.00745952
15	0.0209642	15	0.0184487	15	0.154688	0.000790946
16	0.0157265	16	0.0149765	16	0.253362	-0.00483357
17	0.0174004	17	0.0142179	17	0.210937	-0.00219002
18	0.0148614	18	0.0149665	18	0.127742	-0.00346197
19	0.185794	19	0.0141693	19	0.187251	0.000689154
20	0.0148864	20	0.0127626	20	0.137373	-0.00241762
21	0.0122218	21	0.0137737	21	0.145107	0.000349979
22	0.0120986	22	0.0109123	22	0.171046	-0.00106996
23	0.00848595	23	0.0114485	23	0.140571	-0.000603847
24	0.00884319	24	0.0119526	24	0.103374	0.000308443
25	0.00802335	25	0.0106155	25	0.125	-0.000260667
26	0.00714403	26	0.0083017	26	0.10569	-0.00109613
27	0.00564307	27	0.00784819	27	0.093807	0.000672111
28	0.00438359	28	0.00591469	28	0.0987323	-0.0008349
29	0.00417089	29	0.00457709	29	0.0549798	7.22682e-05
30	0.00166392	30	0.00333547	30	0.0113652
31	0.00266762	31	0.00319594	31	0.0100629
32	0.00271847	32	0.0026817	32	0.0438133
33	0.00234102	33	0.00239082	33	0.0512422
34	0.000983824	34	0.00164441	34	0.0395031
35	0.00190031	35	0.00176196	35	0.00810836
36	0.00219264	36	0.00253322	36	0.0193678
37	0.00195726	37	0.00288855	37	0.0341451
38	0.00240615	38	0.00307941	38	0.0388721
39	0.00266905	39	0.00379744	39	0.0799685
40	0.00356831	40	0.00392846	40	0.0534017
41	0.00485258	41	0.00441223	41	0.0715287
42	0.00447976	42	0.00369455	42	0.0493168
43	0.00446819	43	0.00317434	43	0.0764384
44	0.00358197	44	0.0027608	44	0.0474744
45	0.00246225	45	0.00244493	45	0.0311685
46	0.00165273	46	0.00163813	46	-0.0102339
47	0.00118891	47	0.00117966	47	0.00368385
48	0.00104726	48	0.000474008	48	0.00291954
49	0.000477738	49	-0.000482053	49	-0.00748037
50	-0.000244361	50	-0.000107333	50	-0.0115002
51	-0.000283661	51	-0.00075001	51	-0.0248419
52	-0.000299632	52	-0.000612727	52	-0.0211056
53	-0.000815571	53	-0.000991872	53	-0.0195904
54	-0.000706921	54	-0.000820045	54	-0.023858
55	-0.000614035	55	-0.000825862	55	-0.0180025
56	-0.000670147	56	-0.000859065	56	-0.0222991
57	-0.000563599	57	-0.000613876	57	-0.0199681
58	-0.000713863	58	-0.00093919	58	-0.0227138
59	-0.00110812	59	-0.000797187	59	-0.014906
60	-0.000855301	60	-0.00082204	60	-0.0120147
61	-0.000718703	61	-0.000719402	61	-0.022771
62	-0.000745182	62	-0.000567059	62	-0.0224068
63	-0.000749809	63	-0.000770152	63	-0.0155023
64	-0.000863503	64	-0.000690377	64	-0.0172573
65	-0.000771037	65	-0.000614182	65	-0.0161355
66	-0.00033076	66	-0.00071543	66	-0.0169435
67	-0.000832825	67	-0.000536544	67	-0.0144018
68	-0.000810969	68	-0.000397572	68	-0.0165938
69	-0.000572022	69	-0.0005778	69	-0.0156469
70	-0.000539871	70	-0.000533068	70	-0.0120271
71	-0.00013574	71	-0.000604492	71	-0.00871322
72	-0.000473671	72	-0.000426105	72	-0.0115754
73	-0.000218124	73	-0.000525513	73	-0.00277026
74	-0.000502676	74	-0.000470839	74	-0.0112617
75	-0.000485864	75	-0.000330773	75	-0.00662989

## Sheet: Supplementary Figure 5
Figure 5a		Figure 5b		Figure 5c			Figure 5d
x-axis: energy (eV)	y-axis: intensity of difference spectrum at 145 eV (arb. u.)	x-axis: energy (eV)	y-axis: intensity of difference spectrum at 175 eV (arb. u.)	x-axis: energy (eV)	y-axis: intensity of difference spectrum at 145 eV - second electron (arb. u.)	y-axis: intensity of difference spectrum at 145 eV - third electron (arb. u.)	x-axis: energy (eV)	y-axis: intensity of difference spectrum at 175 eV - second electron (arb. u.)	y-axis: intensity of difference spectrum at 175 eV - third electron (arb. u.)
0	0	0	0	0	0	0	0	0	0
0.5	0	0.5	0	1	0	0	1	0	0
1	0	1	0	2	0	0	2	0	0
1.5	0	1.5	0	3	0	0	3	0	0
2	0	2	0	4	0	0	4	0	0
2.5	0	2.5	0	5	-0.0266513	-0.0975381	5	-0.0432749	-0.0286906
3	0	3	0	6	-0.236097	0	6	-0.254944	0
3.5	0	3.5	0	7	-0.277553	0.0944058	7	-0.324392	0.0141553
4	0	4	0	8	-0.15942	0.13764	8	-0.129213	0.0801102
4.5	0	4.5	0	9	0.0238456	0.0685488	9	0.00165247	0.0425124
5	-0.00851199	5	-0.0109674	10	-0.0929794	0.104321	10	-0.189584	0.119629
5.5	0	5.5	0	11	-0.0542925	0.0598635	11	0.0770828	0.0721755
6	0.0699915	6	0.0869664	12	0.0519833	0.0611987	12	0.00019424	0.06704
6.5	0.0930946	6.5	0.125553	13	0.206435	0.049655	13	0.124761	0.046079
7	0.126424	7	0.124719	14	0.112824	0.0189038	14	0.12482	0.0301454
7.5	0.122102	7.5	0.126766	15	0.182966	0.0276993	15	0.147273	0.0365519
8	0.15193	8	0.137949	16	0.0811079	0.0173274	16	0.108841	0.033783
8.5	0.152897	8.5	0.158344	17	0.176489	0.00855564	17	0.275555	0.0187783
9	0.173081	9	0.16091	18	0.265088	0.0218143	18	0.317959	0.0107021
9.5	0.170708	9.5	0.140873	19	0.332652	0.0153626	19	0.285374	0.0158519
10	0.169787	10	0.144324	20	0.301028	0.0100746	20	0.312068	0.0128571
10.5	0.16973	10.5	0.167361	21	0.263789	0.00524908	21	0.283472	0.00471244
11	0.160823	11	0.159256	22	0.246481	-0.00220688	22	0.260825	0.00342061
11.5	0.150017	11.5	0.159553	23	0.226507	-0.00338345	23	0.213341	0.00538896
12	0.185794	12	0.122927	24	0.242288	0.0041646	24	0.161002	0.00245828
12.5	0.142191	12.5	0.151722	25	0.203111	0.00308715	25	0.178646	0.00218271
13	0.135827	13	0.152391	26	0.211819	-0.00204871	26	0.17641	0.003632
13.5	0.143471	13.5	0.145727	27	0.200718	-0.00211479	27	0.144533	0.00293068
14	0.127203	14	0.148567	28	0.160429	-0.00165218	28	0.104878	0.000189554
14.5	0.121967	14.5	0.138495	29	0.108622	-0.000244304	29	0.121174	0.00156012
15	0.117042	15	0.110564	30	0.15899		30	0.0850009
15.5	0.105022	15.5	0.125852	31	0.0617842		31	0.123514
16	0.102965	16	0.121807	32	0.0425996		32	0.0768678
16.5	0.09804	16.5	0.0945614	33	0.0779317		33	0.0704872
17	0.108041	17	0.121905	34	0.0566062		34	0.069166
17.5	0.106085	17.5	0.105428	35	0.0697225		35	0.0663446
18	0.1251	18	0.119918	36	0.0350977		36	0.056584
18.5	0.113122	18.5	0.123441	37	0.0435661		37	0.0406448
19	0.124384	19	0.129972	38	0.028183		38	0.0119965
19.5	0.114103	19.5	0.13495	39	0.0346306		39	0.0118694
20	0.112842	20	0.127061	40	0.0846575		40	0.00701408
20.5	0.0983809	20.5	0.11213	41	0.0250698		41	0.0286983
21	0.10267	21	0.130294	42	0.0167215		42	0.0465692
21.5	0.0850249	21.5	0.0933058	43	0.00143946		43	0.0325117
22	0.0874176	22	0.0889854	44	-0.0170759		44	0.0225469
22.5	0.0775192	22.5	0.0864856	45	-0.0153582		45	0.0222927
23	0.0785922	23	0.089914	46	-0.0138426		46	-0.00683912
23.5	0.0751962	23.5	0.0897443	47	-0.0128322		47	0.0446125
24	0.0841569	24	0.0822628	48	-0.0113166		48	0.0391216
24.5	0.0726766	24.5	0.0766924	49	-0.0131353		49	0.0303008
25	0.0661681	25	0.0738892	50	-0.0102051		50	0.0467734
25.5	0.0664673	25.5	0.0733835	51	-0.00990199		51	0.0069391
26	0.0541963	26	0.0550609	52	-0.00929575		52	0.0183022
26.5	0.0544511	26.5	0.0775091	53	-0.0107103		53	0.00335493
27	0.0555849	27	0.0512607	54	-0.00969991		54	0.0311906
27.5	0.0484965	27.5	0.053085	55	-0.00909366		55	0.0140824
28	0.0445362	28	0.0431651	56	-0.00798222		56	-0.00419474
28.5	0.0430696	28.5	0.0450654	57	-0.00838638		57	0.015862
29	0.0409398	29	0.0443501	58	-0.00697181		58	0.0205902
29.5	0.0370117	29.5	0.0360125	59	-0.00808326		59	0.0107525
30	0.0355233	30	0.0422586	60	-0.00626452		60	0.0284962
30.5	0.0321359	30.5	0.0344628
31	0.0332032	31	0.0344448
31.5	0.0266509	31.5	0.0228053
32	0.022607	32	0.0267104
32.5	0.0232874	32.5	0.0315368
33	0.0225052	33	0.0314971
33.5	0.0225169	33.5	0.0225417
34	0.0213349	34	0.018586
34.5	0.0181918	34.5	0.0215953
35	0.0266277	35	0.0272597
35.5	0.017293	35.5	0.0228199
36	0.0202827	36	0.011986
36.5	0.0183164	36.5	0.0233112
37	0.0188982	37	0.0129181
37.5	0.0175512	37.5	0.0188535
38	0.017689	38	0.0161441
38.5	0.0173732	38.5	0.0134022
39	0.0209744	39	0.0210354
39.5	0.0158455	39.5	0.0180443
40	0.0170913	40	0.0101726
40.5	0.0189165	40.5	0.0115057
41	0.0207248	41	0.0131602
41.5	0.0172488	41.5	0.0178529
42	0.0111458	42	0.0156131
42.5	0.0120733	42.5	0.0187235
43	0.00324414	43	0.0147895
43.5	-0.000436372	43.5	0.00990536
44	-0.0022571	44	0.0158227
44.5	-0.00263948	44.5	0.0120765
45	-0.00242261	45	0.0104978
45.5	-0.00223284	45.5	0.0100896
46	-0.00224516	46	0.00807747
46.5	-0.00210962	46.5	0.00852541
47	-0.00182373	47	0.00787518
47.5	-0.00188535	47.5	0.00568239
48	-0.0017843	48	0.010758
48.5	-0.00173008	48.5	0.011289
49	-0.0015625	49	0.00599308
49.5	-0.00162657	49.5	0.00926239
50	-0.00153292	50	0.00494907
50.5	-0.00157728	50.5	0.0101836
51	-0.00141709	51	0.0102595
51.5	-0.00151321	51.5	0.0114877
52	-0.00138505	52	0.00796913
52.5	-0.00121993	52.5	0.00584137
53	-0.00128401	53	0.00921545
53.5	-0.00116078	53.5	0.00930215
54	-0.00111642	54	0.0110795
54.5	-0.00118789	54.5	0.00765124
55	-0.0010967	55	0.00448669
55.5	-0.00109178	55.5	0.00660361
56	-0.000988266	56	0.00163281
56.5	-0.00103263	56.5	0.00223249
57	-0.000916796	57	0.00453004
57.5	-0.00100059	57.5	0.00166171
58	-0.000973479	58	0.00404236
58.5	-0.0010622	58.5	0.00291164
59	-0.00099566	59	0.00207716
59.5	-0.000983337	59.5	0.00297306
60	-0.000938976	60	0.00243118
